# Supplementary material for: Cost per Responder Analysis of Secukinumab versus Adalimumab in the Treatment of Psoriatic Disease
Source: Vaccines (Basel). 2022 Apr 20;10(5):646. doi: 10.3390/vaccines10050646 (PMC9142895; doi:10.3390/vaccines10050646)
Supplement: Supplementary file 1 [file vaccines-10-00646-s001.zip]

Archive with 1 entries (1 files):
- vaccines-1673112-supplementary.pdf
